# Supplementary material for: Cell Ratio-Dependent Osteoblast–Endothelial Cell Crosstalk Promoting Osteogenesis–Angiogenesis Coupling via Regulation of Microfluidic Perfusion and Paracrine Signaling
Source: Micromachines (Basel). 2025 Apr 30;16(5):539. doi: 10.3390/mi16050539 (PMC12114372; doi:10.3390/mi16050539)
Supplement: Supplementary file 1 [file micromachines-16-00539-s001.zip]

Archive with 1 entries (1 files):
- micromachines-3586806-supplementary.pdf
